# Supplementary material for: Effects of Counterion on the Formation and Hydration Behavior of α-Form Hydrated Crystals (α-Gels)
Source: Gels. 2023 Nov 25;9(12):928. doi: 10.3390/gels9120928 (PMC10742572; doi:10.3390/gels9120928)
Supplement: Supplementary file 1 [file gels-09-00928-s001.zip]

Archive with 1 entries (1 files):
- gels-2714338-supplementary.pdf
